# Supplementary material for: The Characteristics of the Influenza Virus Epidemic Around the SARS-CoV-2 Epidemic Period in the Pudong New Area of Shanghai
Source: J Epidemiol Glob Health. 2024 Feb 21;14(2):304–10. doi: 10.1007/s44197-024-00194-9 (PMC11176117; doi:10.1007/s44197-024-00194-9)
Supplement: Supplementary file 1 — Supplementary file1 (XLSX 10 KB) [file 44197_2024_194_MOESM1_ESM.xlsx]

## Sheet: Sheet1
Table S1. Characteristics of seasonal influenza viruses in Shanghai, 2017-2023.
	A/H1N1, n（%）	A/H3N2, n（%）	B/Victoria, n（%）	B/Yamagata, n（%）
Surveillance year
2017-2018	101(4.733)	251(11.762)	20(0.937)	129(6.045)
2018–2019	112(5.328)	93(4.424)	105(4.995)	0(0.000)
2019–2020	14(0.880)	95(5.971)	158(9.931)	0(0.000)
2020–2021	0(0.000)	0(0.000)	1(0.055)	0(0.000)
2021–2022	0(0.000)	0(0.000)	145(8.539)	0(0.000)
2022–2023	143(8.271)	186(10.758)	0(0.000)	0(0.000)
Age group (years)
0-4	17(1.210)	31(2.206)	4(0.285)	2(0.142)
45060	64(1.772)	150(4.154)	138(3.822)	36(0.997)
15-24	40(3.094)	102(7.889)	77(5.955)	17(1.315)
25-59	202(5.148)	276(7.034)	199(5.071)	62(1.580)
60+	47(3.339)	66(7.783)	11(1.297)	12(1.415)
